# Supplementary material for: An Overlooked Habitat‐Dependent Link Between Metabolism and Water Loss in Reptiles
Source: Integr Zool. 2025 Jul 21;21(3):709–19. doi: 10.1111/1749-4877.13016 (PMC13164836; doi:10.1111/1749-4877.13016)
Supplement: Supplementary file 1 — File S1:R code. [file INZ2-21-709-s001.txt]

library(lme4)
library(rr2)
library(phyr)
library(dplyr)

###Species-specific GLMMs###

datan <- read.csv("all_measurements.csv")
#Select species
data <- subset(datan,Species=="Eirenis rothii")
data <- subset(datan,Species=="Xerotyphlops syriacus")
data <- subset(datan,Species=="Tropiocolotes yomtovi")
data <- subset(datan,Species=="Ablepharus rueppellii")
data <- subset(datan,Species=="Eirenis decemlineatus")
data <- subset(datan,Species=="Chalcides ocellatus")
data <- subset(datan,Species=="Chalcides sepsoides")
data <- subset(datan,Species=="Eryx jaculus")
data <- subset(datan,Species=="Stenodactylus sthenodactylus")
data <- subset(datan,Species=="Lytorhynchus diadema")
data <- subset(datan,Species=="Myriopholis macrorhyncha")
data <- subset(datan,Species=="Hemidactylus turcicus")
#RMR model
RMR_model <- glmer((RMR)~Treatment+log(Mass)+(1|ID)+(1|Order)+(1|Block)+(1|Replicate),
                   data=data,family=Gamma(link=log))
summary(RMR_model)
EWL_model <- glmer(EWL~Treatment+log(Mass)+(1|ID)+(1|Order)+(1|Block)+(1|Replicate),
                   data=data,family=Gamma(link=log))
summary(EWL_model)
datan <- read.csv("all_measurements.csv") #repeat for next species

###PGLMMS for species means###

pdata <- read.csv("species_means.csv")
tree <- read.tree("tree.tre")  #Zheng & Wiens 2016
unwantedspecies2<-which(is.na(pmatch(tree$tip.label,as.character(pdata$Species)))==TRUE)
unwantedspecies2
newtree<-drop.tip(tree,unwantedspecies2)
newtree

#RMR model
pglmmRMR <- pglmm(
  log10(RMR)~log10(Mass)*Treatment*Habitat+(1|Species__),
  data = pdata,
  family = "gaussian",
  cov_ranef =list(Species=newtree),
  REML=FALSE,
)#,
summary(pglmmRMR)
R2_lik(pglmmRMR)
#fit and residula autocorrelation
res <- residuals(pglmmRMR)
hist(res)
residual_data <- data.frame(Species = pdata$Species, Residuals = res)
avg_residuals <- residual_data %>%
  group_by(Species) %>%
  summarize(mean_res = mean(Residuals, na.rm = TRUE))
avg_residuals <- avg_residuals[match(rownames(phylo_weight), avg_residuals$Species), ]
phylo_dist <- cophenetic(newtree)  
phylo_weight <- 1/phylo_dist
diag(phylo_weight) <- 0 
Moran.I(avg_residuals$mean_res, phylo_weight)

#EWL model
pglmmEWL <- pglmm(
  log10(EWL)~log10(Mass)*Treatment*Habitat+(1|Species__),
  data = pdata,
  family = "gaussian",
  cov_ranef =list(Species=newtree),
  REML=FALSE,
)#,
summary(pglmmEWL)
R2_lik(pglmmEWL)
#fit and residual autocorrelation
res <- residuals(pglmmEWL)
hist(res)
residual_data <- data.frame(Species = pdata$Species, Residuals = res)
avg_residuals <- residual_data %>%
  group_by(Species) %>%
  summarize(mean_res = mean(Residuals, na.rm = TRUE))
avg_residuals <- avg_residuals[match(rownames(phylo_weight), avg_residuals$Species), ]
phylo_dist <- cophenetic(newtree)  
phylo_weight <- 1/phylo_dist
diag(phylo_weight) <- 0 
Moran.I(avg_residuals$mean_res, phylo_weight)

###Sensitivity analysis: PGLMMS for all individual measurements###

datan <- read.csv("all_measurements.csv")
datan$Species <- gsub(" ", "_",datan$Species)

sensitivityRMR <- pglmm(
  log10(RMR)~Treatment*log10(Mass)*Habitat+(1|Species__)+(1|ID)+(1|Order)+(1|Block)+(1|Replicate),
  data = datan,
  family = "gaussian",
  cov_ranef =list(Species=newtree),
  REML=FALSE,
)#,
summary(sensitivityRMR)
R2_lik(sensitivityRMR)

sensitivityEWL <- pglmm(
  log10(EWL)~Treatment*log10(Mass)*Habitat+(1|Species__)+(1|ID)+(1|Order)+(1|Block)+(1|Replicate),
  data = datan,
  family = "gaussian",
  cov_ranef =list(Species=newtree),
  REML=FALSE,
)#,
summary(sensitivityEWL)
R2_lik(sensitivityEWL)
